# Supplementary material for: Photolithographic realization of target nanostructures in 3D space by inverse design of phase modulation
Source: Sci Adv. 2022 May 25;8(21):eabm6310. doi: 10.1126/sciadv.abm6310 (PMC9132447; doi:10.1126/sciadv.abm6310)
Supplement: Supplementary file 2 — Movie S1 [file sciadv.abm6310_movie_s1.zip]

Archive with 1 entries (1 files):
- sciadv.abm6310_movie_s1.avi
